# Supplementary material for: Caspofungin-Induced Cardiotoxicity in Patients Treating for Candidemia
Source: Toxics. 2022 Aug 31;10(9):521. doi: 10.3390/toxics10090521 (PMC9506447; doi:10.3390/toxics10090521)
Supplement: Supplementary file 1 [file toxics-10-00521-s001.zip]

Archive with 1 entries (1 files):
- toxics-1854860-supplementary.pdf
